# Supplementary material for: Effects of Water and Nitrogen on Growth, Rhizosphere Environment, and Microbial Community of Sophora alopecuroides: Their Interrelationship
Source: Plants (Basel). 2024 Jul 18;13(14):1970. doi: 10.3390/plants13141970 (PMC11281131; doi:10.3390/plants13141970)
Supplement: Supplementary file 1 [file plants-13-01970-s001.zip]

Archive with 10 entries (10 files):
- Supplementary Files/Figure S1-S5.pdf
- Supplementary Files/Table S1.xlsx
- Supplementary Files/Table S2.xlsx
- Supplementary Files/Table S3.xlsx
- Supplementary Files/Table S4.xlsx
- Supplementary Files/Table S5.xlsx
- Supplementary Files/Table S6.xlsx
- Supplementary Files/Table S7.xlsx
- Supplementary Files/Table S8.xlsx
- Supplementary Files/Table S9.xlsx
