# Supplementary material for: Effects of Water and Nitrogen on Growth, Rhizosphere Environment, and Microbial Community of Sophora alopecuroides: Their Interrelationship
Source: Plants (Basel). 2024 Jul 18;13(14):1970. doi: 10.3390/plants13141970 (PMC11281131; doi:10.3390/plants13141970)
Supplement: Supplementary file 1 [file plants-13-01970-s001.zip › Supplementary Files/Table S1.xlsx]

## Sheet: Sheet1
Table S1 Detailed physicochemical parameters of the experimental substrate.
TN(g/kg)	AN(mg/kg)	AP(mg/kg)	AK(mg/kg)	pH	SEC(μS/cm)	SOM(g/kg)
1.08±0.02	90.09±2.10	44.14±2.10	297.50±13.06	7.62±0.08	225.33±23.01	31.97±0.99
