# Supplementary material for: Effects of Water and Nitrogen on Growth, Rhizosphere Environment, and Microbial Community of Sophora alopecuroides: Their Interrelationship
Source: Plants (Basel). 2024 Jul 18;13(14):1970. doi: 10.3390/plants13141970 (PMC11281131; doi:10.3390/plants13141970)
Supplement: Supplementary file 1 [file plants-13-01970-s001.zip › Supplementary Files/Table S2.xlsx]

## Sheet: Sheet1
Table S2 Sequencing quantity statistics of samples.
Microbial reads type	Sample-id	Input	Filtered	Denoised	Non-chimeric	Percentage of input non-chimeric(%)
16S	N1W1-1	112913	109088	103301	103023	91.24
	N1W1-2	124732	120824	115183	114900	92.12
	N1W1-3	106535	103367	98287	98112	92.09
	N1W2-1	116982	112510	107222	106997	91.46
	N1W2-2	115200	111447	106260	106139	92.13
	N1W2-3	109924	105673	95048	93603	85.15
	N1W3-1	107419	103781	97635	97127	90.42
	N1W3-2	114280	110907	104870	104327	91.29
	N1W3-3	119539	115432	109279	108833	91.04
	N2W1-1	131970	127741	122465	122250	92.63
	N2W1-2	100493	96417	91306	91125	90.68
	N2W1-3	111776	108506	103427	103248	92.37
	N2W2-1	111013	107199	98911	98002	88.28
	N2W2-2	91518	88590	79317	78438	85.71
	N2W2-3	114729	110913	104712	104296	90.91
	N2W3-1	119796	115677	110586	110449	92.2
	N2W3-2	98807	95377	87484	86727	87.77
	N2W3-3	102125	98041	91681	91194	89.3
	N3W1-1	118642	114420	108678	108402	91.37
	N3W1-2	109362	105889	98027	96942	88.64
	N3W1-3	108110	104249	98510	98207	90.84
	N3W2-1	105836	101987	94079	92907	87.78
	N3W2-2	93513	90645	84020	83226	89
	N3W2-3	96995	93664	87164	86515	89.2
	N3W3-1	129584	124987	113316	111649	86.16
	N3W3-2	113869	110161	100231	99017	86.96
	N3W3-3	132086	127350	118094	116987	88.57
ITS	N1W1-1	258055	249966	248462	246798	95.64
	N1W1-2	251260	243243	242021	239220	95.21
	N1W1-3	277071	266898	265757	262807	94.85
	N1W2-1	215566	206914	205865	204079	94.67
	N1W2-2	255485	246658	244831	242607	94.96
	N1W2-3	175875	170114	168571	167194	95.06
	N1W3-1	238963	228444	227953	227606	95.25
	N1W3-2	283479	272946	272295	271893	95.91
	N1W3-3	197556	190064	189735	189518	95.93
	N2W1-1	242166	231481	230930	230315	95.11
	N2W1-2	281242	270438	269690	269157	95.7
	N2W1-3	195838	188361	187786	187342	95.66
	N2W2-1	178379	172419	171466	170105	95.36
	N2W2-2	193911	187760	186804	185891	95.86
	N2W2-3	270392	259678	258508	254604	94.16
	N2W3-1	290854	275493	274768	274110	94.24
	N2W3-2	344783	329332	328827	328006	95.13
	N2W3-3	238541	226925	226352	226018	94.75
	N3W1-1	203935	197743	197093	196367	96.29
	N3W1-2	208726	202045	201435	200306	95.97
	N3W1-3	237143	219520	218638	217529	91.73
	N3W2-1	226903	220883	220367	220110	97.01
	N3W2-2	220648	198317	197866	197759	89.63
	N3W2-3	261117	253593	252748	252098	96.55
	N3W3-1	187854	183363	182800	182460	97.13
	N3W3-2	254130	248566	247957	247425	97.36
	N3W3-3	176799	172883	172345	172045	97.31
