# Supplementary material for: Effects of Water and Nitrogen on Growth, Rhizosphere Environment, and Microbial Community of Sophora alopecuroides: Their Interrelationship
Source: Plants (Basel). 2024 Jul 18;13(14):1970. doi: 10.3390/plants13141970 (PMC11281131; doi:10.3390/plants13141970)
Supplement: Supplementary file 1 [file plants-13-01970-s001.zip › Supplementary Files/Table S3.xlsx]

## Sheet: Sheet1
Table S3 Taxonomic classification count of samples.
Sample	Composition of bacterial community							Composition of fungal community
	Kingdom	Phylum	Class	Order	Family	Genus	Species	Kingdom	Phylum	Class	Order	Family	Genus	Species
N1W1-1	1	35	88	202	279	383	68	1	10	35	71	145	235	284
N1W1-2	1	35	91	211	298	412	78	1	10	28	59	119	182	221
N1W1-3	1	36	88	194	272	383	83	1	10	30	69	129	204	265
N1W2-1	1	33	86	192	267	362	53	1	12	34	70	137	224	272
N1W2-2	1	35	88	197	280	398	71	1	12	34	70	138	225	277
N1W2-3	1	32	85	193	259	353	59	1	12	35	70	141	227	275
N1W3-1	1	33	90	204	287	378	72	1	10	29	59	111	187	213
N1W3-2	1	33	86	198	273	370	75	1	9	29	61	116	192	223
N1W3-3	1	33	88	192	272	371	77	1	9	30	60	113	188	214
N2W1-1	1	31	78	190	269	402	99	1	10	29	65	131	231	279
N2W1-2	1	33	87	186	262	372	75	1	10	28	64	130	228	286
N2W1-3	1	34	84	194	268	390	79	1	11	30	66	129	229	286
N2W2-1	1	35	86	197	281	369	59	1	12	35	75	134	213	261
N2W2-2	1	32	80	182	259	345	57	1	11	36	74	144	238	311
N2W2-3	1	31	81	194	278	378	77	1	12	34	77	157	278	356
N2W3-1	1	35	86	202	273	372	72	1	12	30	62	135	225	258
N2W3-2	1	33	84	189	251	341	64	1	13	30	60	129	219	254
N2W3-3	1	34	84	199	268	356	74	1	12	31	61	136	221	258
N3W1-1	1	34	82	189	268	396	82	1	10	31	64	102	152	196
N3W1-2	1	32	79	185	255	358	79	1	10	29	61	120	183	230
N3W1-3	1	32	80	191	265	381	84	1	11	30	66	128	192	249
N3W2-1	1	31	77	170	227	321	61	1	11	30	71	131	200	244
N3W2-2	1	31	72	167	231	322	58	1	9	23	56	100	149	181
N3W2-3	1	31	80	177	240	322	60	1	10	28	66	135	210	260
N3W3-1	1	35	89	215	294	390	86	1	10	31	69	128	221	263
N3W3-2	1	34	87	212	291	387	70	1	10	32	69	126	218	262
N3W3-3	1	35	92	219	306	404	83	1	10	31	69	127	214	255
Total	1	42	123	316	482	863	401	1	16	51	120	309	633	1036
