# Supplementary material for: Effects of Water and Nitrogen on Growth, Rhizosphere Environment, and Microbial Community of Sophora alopecuroides: Their Interrelationship
Source: Plants (Basel). 2024 Jul 18;13(14):1970. doi: 10.3390/plants13141970 (PMC11281131; doi:10.3390/plants13141970)
Supplement: Supplementary file 1 [file plants-13-01970-s001.zip › Supplementary Files/Table S4.xlsx]

## Sheet: Sheet1
Table S4 Multivariate analysis of nitrogen, water, and their interaction on alpha diversity of bacteria (16S) and fungi (ITS).
Microbial reads type	Factor	Index	ace	chao1	faith_pd	goods_coverage	observed_features	shannon_entropy	simpson
16S	N	F	7.175	6.921	4.353	6.232	6.514	3.514	10.18
		P	0.005	0.006	0.029	0.009	0.007	0.051	0.001
	W	F	12.499	12.364	9.577	6.442	11.977	41.029	29.174
		P	<0.001	<0.001	0.001	0.008	<0.001	<0.001	<0.001
	N*W	F	11.729	11.666	6.214	6.953	10.963	22.106	10.213
		P	<0.001	<0.001	0.003	0.001	<0.001	<0.001	<0.001
ITS	N	F	9.11	9.04	1.036	0.239	9.195	9.472	11.558
		P	0.002	0.002	0.375	0.79	0.002	0.002	0.001
	W	F	17.649	17.531	8.57	0.841	17.802	151.508	467.229
		P	<0.001	<0.001	0.002	0.448	<0.001	<0.001	<0.001
	N*W	F	12.167	12.084	9.505	0.721	12.233	65.396	108.984
		P	<0.001	<0.001	<0.001	0.589	<0.001	<0.001	<0.001
