# Supplementary material for: Effects of Water and Nitrogen on Growth, Rhizosphere Environment, and Microbial Community of Sophora alopecuroides: Their Interrelationship
Source: Plants (Basel). 2024 Jul 18;13(14):1970. doi: 10.3390/plants13141970 (PMC11281131; doi:10.3390/plants13141970)
Supplement: Supplementary file 1 [file plants-13-01970-s001.zip › Supplementary Files/Table S5.xlsx]

## Sheet: Sheet1
Table S5 Alpha diversity indices in bacterial and fungal samples.
Alpha diversity index	Microbial reads type (means ± sd)		t	P
	16S (n=27)	ITS (n=27)
ace	3654.7051±587.97424	829.2681±190.34961	23.756	<0.001
chao1	3629.6053±570.79576	829.5679±190.20697	24.182	<0.001
faith_pd	272.9651±52.47268	142.9181±20.95493	11.96	<0.001
goods_coverage	0.9979±0.00144	1±0.00002	-7.387	<0.001
observed_features	3593.1481±541.92589	828.6296±190.38628	25.009	<0.001
shannon_entropy	10.4482±0.1844	5.7448±1.39863	17.324	<0.001
simpson	0.9984±0.0003	0.8746±0.10019	6.417	<0.001
