# Supplementary material for: Effects of Water and Nitrogen on Growth, Rhizosphere Environment, and Microbial Community of Sophora alopecuroides: Their Interrelationship
Source: Plants (Basel). 2024 Jul 18;13(14):1970. doi: 10.3390/plants13141970 (PMC11281131; doi:10.3390/plants13141970)
Supplement: Supplementary file 1 [file plants-13-01970-s001.zip › Supplementary Files/Table S6.xlsx]

## Sheet: Sheet1
Table S6 Significantly different bacterial genera (p < 0.05) between the groups.
N1W3 vs N1W1		N1W3 vs N1W2		Common between N1W3 vs N1W1 and N1W3 vs N1W2	N2W3 vs N2W1		N2W3 vs N2W2		Common between N2W3 vs N2W1 and N2W3 vs N2W2	N3W3 vs N3W1		N3W3 vs N3W2		Common between N3W3 vs N3W1 and N3W3 vs N3W2
taxonname	pvalue	taxonname	pvalue	taxonname	taxonname	pvalue	taxonname	pvalue	taxonname	taxonname	pvalue	taxonname	qvalue	taxonname
g__MND1	0.000508197	g__MND1	0.0131148	g__MND1	g__Sphingomonas	0.0110395	g__WD2101_soil_group	0.0437528	g__Sphingomonas	g__MND1	0.0301813	g__Longimicrobiaceae	0.0957273	g__Longimicrobiaceae
g__Vicinamibacteraceae	0.00231148	g__TRA3-20	0.00268033	g__TRA3-20	g__MND1	0.0120226	g__MND1	0.0160955	g__MND1	g__Longimicrobiaceae	0.033153	g__Vicinamibacteraceae	0.11482	g__Sphingomonas
g__Longimicrobiaceae	0.0361749	g__Rhodanobacter	0.00245355	g__Rhodanobacter	g__Pedosphaeraceae	0.0232655	g__Sphingomonas	0.00385955	g__Pedosphaeraceae	g__Sphingomonas	0.0233541	g__Sphingomonas	0.0998571	g__Pedosphaeraceae
g__Lactobacillus	0.0119536	g__SBR1031	0.0195383	g__0319-7L14	g__S0134_terrestrial_group	0.0125932	g__Pedosphaeraceae	0.0351685	g__TRA3-20	g__Pedosphaeraceae	0.00410482	g__Pedosphaeraceae	0.0915714	g__Candidatus_Kaiserbacteria
g__Dongia	0.0343552	g__IMCC26256	0.0430765	g__SBR1031	g__RB41	0.0181949	g__Longimicrobiaceae	0.0191657	g__Rhodanobacter	g__S0134_terrestrial_group	0.00949858	g__TRA3-20	0.0957273	g__TRA3-20
g__S0134_terrestrial_group	0.00931148	g__Opitutus	0.00956831	g__TK10	g__TRA3-20	0.00599435	g__TRA3-20	0.0295562	g__JG30-KF-CM45	g__Candidatus_Kaiserbacteria	0.00924646	g__Candidatus_Kaiserbacteria	0.0915714	g__Gitt-GS-136
g__TRA3-20	0.00956557	g__TK10	0.00688525	g__Nocardioides	g__Rhodanobacter	0.0173136	g__Steroidobacter	0.0423118	g__Iamia	g__TRA3-20	0.0203569	g__Altererythrobacter	0.0915714	g__S085
g__Gitt-GS-136	0.0289563	g__AKAU4049	0.0486967	g__Massilia	g__Gitt-GS-136	0.0029322	g__Pontibacter	0.019441	g__0319-7L14	g__Gitt-GS-136	0.00592635	g__S085	0.0997273	g__Rokubacteriales
g__Rhodanobacter	0.00593989	g__Roseisolibacter	0.0017459	g__Pedobacter	g__Rokubacteriales	0.0080791	g__Candidatus_Kaiserbacteria	0.00957584	g__CCD24	g__S085	0.0225099	g__Rokubacteriales	0.122615	g__Pontibacter
g__Pontibacter	0.0111885	g__AKYG587	0.0396913	g__Devosia	g__JG30-KF-CM45	0.000550847	g__CCD24	0.00191573	g__BIrii41	g__Iamia	0.00668272	g__Gemmatimonas	0.0957273	g__Gemmatimonas
g__JG30-KF-CM45	0.00568579	g__0319-7L14	0.0391885	g__Azoarcus	g__S085	0.0154153	g__BIrii41	0.0238483	g__Adhaeribacter	g__Rokubacteriales	0.049085	g__BD2-11_terrestrial_group	0.0915714	g__JG30-KF-CM45
g__Iamia	0.00356831	g__Chthoniobacter	0.0443251	g__env.OPS_17	g__Iamia	0.0104718	g__0319-7L14	0.0409129	g__Pedobacter	g__Pontibacter	0.0010085	g__Gitt-GS-136	0.12213	g__BD2-11_terrestrial_group
g__Pseudolabrys	0.00880328	g__Azoarcus	0.0389617	g__Flavobacterium	g__0319-7L14	0.0223814	g__Flavisolibacter	0.023573	g__AKYG1722	g__Gemmatimonas	0.000756374	g__Pontibacter	0.109714	g__LWQ8
g__Rokubacteriales	0.0175246	g__Pedobacter	0.0221503	g__Asticcacaulis	g__LWQ8	0.00719209	g__JG30-KF-CM45	0.0115253	g__A4b	g__Rhodanobacter	0.0293768	g__CCD24	0.108694	g__IMCC26256
g__Altererythrobacter	0.0369536	g__env.OPS_17	0.00197268	g__Edaphobaculum	g__CCD24	0.00235876	g__Massilia	0.0357191	g__Acidibacter	g__JG30-KF-CM45	0.00180737	g__IMCC26256	0.119705	g__Lacunisphaera
g__0319-7L14	0.00802459	g__Massilia	0.00076776	g__Subgroup_17	g__IMCC26256	0.0489605	g__Adhaeribacter	0.0343399	g__Flavitalea	g__BD2-11_terrestrial_group	0.00155524	g__LWQ8	0.0915714	g__0319-7L14
g__MB-A2-108	0.0432814	g__Saccharimonadales	0.00788525	g__Noviherbaspirillum	g__Pseudolabrys	0.0341695	g__Iamia	0.0130983	g__Kapabacteriales	g__LWQ8	0.00643059	g__Lacunisphaera	0.0997273	g__SAR202_clade
g__BD2-11_terrestrial_group	0.00437705	g__Devosia	0.0144071	g__Prosthecobacter	g__BD2-11_terrestrial_group	0.00896328	g__Azoarcus	0.00849157	g__Saccharimonadales	g__Parcubacteria	0.0138045	g__Flavisolibacter	0.0997273	g__bacteriap25
g__Candidatus_Kaiserbacteria	0.0284536	g__Nocardioides	0.0405191	g__TX1A-33	g__SBR1031	0.00927684	g__JG30-KF-CM66	0.0197163	g__Stenotrophobacter	g__IMCC26256	0.0217252	g__bacteriap25	0.11482	g__CCD24
g__SBR1031	0.00178142	g__Mesorhizobium	0.000540984	g__Constrictibacter	g__BIrii41	0.0187627	g__Chthoniobacter	0.0106966	g__env.OPS_17	g__Massilia	0.00284419	g__0319-7L14	0.117894	g__SBR1031
g__Lysobacter	0.0133115	g__Berkelbacteria	0.0465273	g__Roseimicrobium	g__Subgroup_7	0.00476554	g__Roseisolibacter	0.0101264	g__BIyi10	g__Lacunisphaera	0.0110113	g__JG30-KF-CM45	0.0915714	g__Subgroup_7
g__AKYG1722	0.00152732	g__Thalassobaculum	0.033694	g__Methyloligellaceae	g__67-14	0.00173164	g__A4b	0.00821629	g__Bdellovibrio	g__Pseudolabrys	0.027779	g__Subgroup_7	0.112098	g__67-14
g__67-14	0.00306831	g__Flavobacterium	0.00639344		g__Streptomyces	0.0151017	g__Rhodanobacter	0.00794101	g__Rhodopirellula	g__0319-7L14	0.0133003	g__SBR1031	0.108694	g__OLB14
g__Haliangium	0.0141284	g__Edaphobaculum	0.00906557		g__bacteriap25	0.0167119	g__Kapabacteriales	0.0144438	g__Parasegetibacter	g__Candidatus_Adlerbacteria	0.00486119	g__SAR202_clade	0.0915714	g__AKYG1722
g__TK10	0.0188361	g__Candidatus_Nomurabacteria	0.000994536		g__Adhaeribacter	0.0327345	g__Flaviaesturariibacter	0.00576966	g__UTBCD1	g__SAR202_clade	0.000504249	g__JG30-KF-CM66	0.0997273	g__BIrii41
g__Subgroup_7	0.0335929	g__P3OB-42	0.0407459		g__Nocardioides	0.0095904	g__Acidibacter	0.0120562	g__Ilumatobacter	g__bacteriap25	0.0464759	g__SM1A02	0.112098	g__Azoarcus
g__BIrii41	0.0151393	g__Subgroup_17	0.0339208		g__Pedobacter	0.0281893	g__Caulobacter	0.0373343	g__KF-JG30-B3	g__CCD24	0.00231161	g__Adhaeribacter	0.112098	g__Candidatus_Azambacteria
g__Amb-16S-1323	0.0100738	g__MM2	0.0312049		g__Haliangium	0.0317938	g__Flavitalea	0.00138483	g__YC-ZSS-LKJ147	g__SBR1031	0.0197875	g__BIrii41	0.108694	g__PLTA13
g__Nocardioides	0.020418	g__Asticcacaulis	0.0182404		g__AKYG587	0.0302203	g__Caenimonas	0.0155449	g__OM27_clade	g__Subgroup_7	0.0120198	g__Roseisolibacter	0.108694	g__Pedobacter
g__Massilia	0.000254098	g__Noviherbaspirillum	0.0188033		g__AKYG1722	0.00413842	g__Candidatus_Azambacteria	0.0213343	g__DS-100	g__67-14	0.00460907	g__OLB14	0.111459	g__Roseisolibacter
g__Pedobacter	0.0266831	g__Allorhizobium-Neorhizobium-Pararhizobium-Rhizobium	0.0171913		g__A4b	0.00656497	g__Pedobacter	0.0224635	g__RCP2-54	g__OLB14	0.0251558	g__Pedobacter	0.108694	g__Woeseia
g__Devosia	0.026429	g__Prosthecobacter	0.017418		g__Acidibacter	0.0202514	g__AKYG1722	0.00275843	g__Herpetosiphon	g__AKYG1722	0.000252125	g__Flaviaesturariibacter	0.0915714	g__OM190
g__Bryobacter	0.00543169	g__Dokdonella	0.0161967		g__Flavitalea	0.0113531	g__Saccharimonadales	0.0417949	g__Berkelbacteria	g__BIrii41	0.0125241	g__PLTA13	0.0998571	g__Nocardioides
g__Brevundimonas	0.0201639	g__27F-1492R	0.0258443		g__Kapabacteriales	0.00568079	g__Ohtaekwangia	0.044868	g__Aquicella	g__Azoarcus	0.00334844	g__Ellin6067	0.109714	g__IS-44
g__Pir4_lineage	0.00700546	g__Afipia	0.0494098		g__Actinophytocola	0.00324576	g__PLTA13	0.0177612	g__WPS-2	g__Candidatus_Azambacteria	0.00617847	g__Devosia	0.112774	g__Amb-16S-1323
g__Tepidisphaerales	0.0424781	g__Roseimicrobium	0.012888		g__Saccharimonadales	0.0397486	g__Tepidisphaerales	0.0207837	g__211ds20	g__PLTA13	0.00869972	g__OM190	0.0915714	g__A4b
g__Azoarcus	0.00619399	g__Ahniella	0.0256175		g__Ellin6067	0.0451638	g__Stenotrophobacter	0.0227388	g__Hydrogenedensaceae	g__Pedobacter	0.0195354	g__Chthoniobacter	0.0997273	g__0319-6G20
g__Kapabacteriales	0.00281421	g__NS11-12_marine_group	0.0146339		g__Gaiella	0.00750565	g__env.OPS_17	0.0216096	g__37-13	g__Streptomyces	0.00844759	g__Candidatus_Azambacteria	0.0915714	g__Ellin6067
g__Gemmata	0.0177787	g__Aquicella	0.0378798		g__Stenotrophobacter	0.0427627	g__UTBCD1	0.00634831	g__Ahniella	g__Roseisolibacter	0.0285807	g__A4b	0.0998571	g__P3OB-42
g__A4b	0.00412295	g__TX1A-33	0.0148607		g__Brevundimonas	0.0454774	g__Niastella	0.0459888	g__Nannocystis	g__Brevundimonas	0.044051	g__Acidibacter	0.11644	g__Acidibacter
g__Ferrovibrio	0.0214344	g__Sphingopyxis	0.019765		g__Clostridium_sensu_stricto_11	0.0430763	g__Bdellovibrio	0.00110955	g__WX65	g__Woeseia	0.0288329	g__IS-44	0.108587	g__Bdellovibrio
g__Ellin6067	0.0243279	g__Lineage_IV	0.0281366		g__0319-6G20	0.0160847	g__IS-44	0.0337893	g__Arachidicoccus	g__OM190	0	g__Amb-16S-1323	0.11482	g__Chthoniobacter
g__Acidibacter	0.0164235	g__Constrictibacter	0.0409727		g__env.OPS_17	0.00864972	g__KF-JG30-B3	0.0392921		g__Nocardioides	0.0112635	g__Azoarcus	0.0915714	g__Candidatus_Nomurabacteria
g__env.OPS_17	0.000762295	g__KD3-93	0.0253907		g__BIyi10	0.0353503	g__Ramlibacter	0.00689888		g__Gaiella	0.0172663	g__0319-6G20	0.0957273	g__PAUC26f
g__OM190	0.00488525	g__Methyloligellaceae	0.0166776		g__Bdellovibrio	0.00114124	g__RCP2-54	0.0395674		g__IS-44	0.0175184	g__Woeseia	0.108587	g__Flaviaesturariibacter
g__0319-6G20	0.0219372	g__Pelagicoccus	0.0213552		g__Ellin517	0.0226949	g__Parasegetibacter	0.0202669		g__Kapabacteriales	0.0254079	g__AKYG1722	0.121933	g__Fimbriimonadaceae
g__Solirubrobacter	0.0143825	g__vadinHA49	0.0475874		g__OM190	0.0299068	g__YC-ZSS-LKJ147	0.0221882		g__Amb-16S-1323	0.0314703	g__67-14	0.0997273	g__SWB02
g__Flavobacterium	0.0341011				g__Rhodopirellula	0.0147881	g__Ilumatobacter	0.0158202		g__A4b	0.00975071	g__P3OB-42	0.0998571	g__OLB13
g__Terrimonas	0.0411503				g__Parasegetibacter	0.0267373	g__Peredibacter	0.00330899		g__0319-6G20	0.00769122	g__Bdellovibrio	0.0957273	g__Terrimonas
g__UTBCD1	0.00463115				g__UTBCD1	0.0199379	g__OM27_clade	0.00358427		g__Ellin6067	0.0408442	g__Caenimonas	0.121933	g__Ilumatobacter
g__AKIW781	0.0276995				g__Ilumatobacter	0.020565	g__Rhodopirellula	0.000558989		g__P3OB-42	0.0177705	g__Stenotrophobacter	0.126161	g__Flavobacterium
g__KF-JG30-B3	0.00981967				g__KF-JG30-B3	0.0290706	g__Hirschia	0.021059		g__Acidibacter	0.0135524	g__OLB13	0.124667	g__Pla4_lineage
g__Fimbriimonadaceae	0.0235683				g__Mycobacterium	0.0129068	g__DS-100	0.00766573		g__Bdellovibrio	0.00794334	g__Pir4_lineage	0.132386	g__BD7-11
g__Ilumatobacter	0.029459				g__YC-ZSS-LKJ147	0.0275621	g__Herpetosiphon	0.0329719		g__Chthoniobacter	0.00819547	g__Flavitalea	0.11482	g__Pseudarthrobacter
g__Aeromicrobium	0.00905738				g__AKIW781	0.0424492	g__BIyi10	0.012573		g__Rhodopirellula	0.0488329	g__Nocardioides	0.106795	g__KF-JG30-B3
g__RCP2-54	0.0161694				g__OM27_clade	0.00445198	g__Berkelbacteria	0.0390169		g__env.OPS_17	0.0151756	g__PAUC26f	0.0998571	g__OM27_clade
g__Asticcacaulis	0.0493525				g__DS-100	0.0101582	g__Luteolibacter	0.00303371		g__Candidatus_Nomurabacteria	0.00205949	g__Ramlibacter	0.108694	g__Pelagicoccus
g__Mycobacterium	0.0380546				g__RCP2-54	0.00382486	g__Pajaroellobacter	0.00219101		g__PAUC26f	0.0107592	g__SWB02	0.0997273	g__Hirschia
g__Pajaroellobacter	0.019347				g__Herpetosiphon	0.0433898	g__SC-I-84	0.0488652		g__Flaviaesturariibacter	0.0149235	g__Gemmata	0.136122	g__Lineage_IIb
g__Edaphobaculum	0.0307459				g__Pseudonocardia	0.044596	g__Microvirga	0.046264		g__Fimbriimonadaceae	0.0336487	g__Candidatus_Nomurabacteria	0.0915714	g__Berkelbacteria
g__Lineage_IIb	0.0302158				g__Fimbriimonadaceae	0.0163983	g__Pelagicoccus	0.00876685		g__SWB02	0.00385269	g__Fimbriimonadaceae	0.112098	g__possible_genus_04
g__DS-100	0.0153934				g__Rubrobacter	0.0308898	g__Roseimicrobium	0.025014		g__OLB13	0.0392833	g__UTBCD1	0.0957273	g__NS11-12_marine_group
g__Nitrosospira	0.0148852				g__Berkelbacteria	0.0383107	g__WPS-2	0.0152697		g__Terrimonas	0.0264533	g__KF-JG30-B3	0.108694	g__Candidatus_Uhrbacteria
g__Subgroup_17	0.0390546				g__MM2	0.0249181	g__Hydrogenedensaceae	0.0317809		g__Ilumatobacter	0.010255	g__Flavobacterium	0.120186	g__Edaphobaculum
g__Clostridium_sensu_stricto_12	0.0385546				g__Noviherbaspirillum	0.0178814	g__Pseudorhodoplanes	0.0457135		g__Flavobacterium	0.0413484	g__Pla4_lineage	0.108694	g__27F-1492R
g__Peredibacter	0.0427322				g__Pla4_lineage	0.0486469	g__Ensifer	0.0133736		g__Pla4_lineage	0.0182748	g__Terrimonas	0.11093	g__JTB23
g__Noviherbaspirillum	0.0109344				g__Luteitalea	0.0135339	g__Pelagibius	0.0199916		g__BD7-11	0.0256601	g__Reyranella	0.135591	g__Aquicella
g__N9D0	0.0209262				g__Lineage_IIb	0.0324209	g__211ds20	0.0163708		g__Pseudarthrobacter	0.00718697	g__OM27_clade	0.121747	g__Subgroup_17
g__TM7a	0.0250929				g__Subgroup_17	0.0287571	g__Parviterribacter	0.0491404		g__KF-JG30-B3	0.0100028	g__Pelagibius	0.0998571	g__DS-100
g__Arachidicoccus	0.0233142				g__Rubellimicrobium	0.0220678	g__Aquicella	0.0066236		g__OM27_clade	0.037932	g__BD7-11	0.0915714	g__WPS-2
g__Burkholderia-Caballeronia-Paraburkholderia	0				g__Dokdonella	0.0374718	g__Arachidicoccus	0.0304101		g__Pelagicoccus	0.0214731	g__SM2D12	0.109714	g__Microvirga
g__Prosthecobacter	0.00725956				g__PAUC26f	0.0421356	g__Omnitrophales	0.0365253		g__Bacillus	0.0344136	g__Micromonospora	0.121933	g__Rubellimicrobium
g__TX1A-33	0.00101639				g__WS2	0.0193362	g__Salinimicrobium	0.00491573		g__Hirschia	0.0405921	g__Aeromicrobium	0.112098	g__Skermanella
g__GWA2-38-13b	0.0403934				g__Lineage_IV	0.0144746	g__Obscuribacteraceae	0.0182921		g__Sphingopyxis	0.021221	g__Ilumatobacter	0.120186	g__Ga0077536
g__JTB23	0.0211803				g__Aquicella	0.0359294	g__Ahniella	0.00083427		g__AKIW781	0.0219773	g__Lineage_IV	0.108694	g__Planctomicrobium
g__Constrictibacter	0.0401393				g__Sporocytophaga	0.0408898	g__Nannocystis	0.0354438		g__Mycobacterium	0.015932	g__Pelagicoccus	0.111459	g__Methylobacillus
g__Sphingoaurantiacus	0.00751366				g__WPS-2	0.0132203	g__37-13	0.00549438		g__Lineage_IIb	0.0180227	g__Pseudarthrobacter	0.121933	g__TM7
g__Roseimicrobium	0.0116995				g__Candidatus_Nomurabacteria	0.0020452	g__Planctopirus	0.0289775		g__RCP2-54	0.0267054	g__B1-7BS	0.121747	g__Puia
g__Chryseolinea	0.0281995				g__Actinopolymorpha	0.0321073	g__Pseudohongiella	0.0149944		g__Sandaracinus	0.0432663	g__Lineage_IIb	0.108694
g__Chitinophagaceae	0.0356721				g__211ds20	0.0138475	g__CPla-3_termite_group	0.0287022		g__Berkelbacteria	0.0272096	g__Hirschia	0.112774
g__Ga0077536	0.033847				g__Sphingoaurantiacus	0.0466469	g__Eel-36e1D6	0.017486		g__possible_genus_04	0.0115156	g__Chryseolinea	0.112098
g__Phaselicystis	0.0297131				g__Conexibacter	0.014161	g__WX65	0.0406376		g__NS11-12_marine_group	0.030966	g__DS-100	0.11644
g__Nitrolancea	0.0490984				g__Hydrogenedensaceae	0.0257768				g__Candidatus_Uhrbacteria	0.00360057	g__Herpetosiphon	0.109714
g__Methyloligellaceae	0.0408962				g__MVP-88	0.0415593				g__Edaphobaculum	0.0269575	g__possible_genus_04	0.0997273
g__Granulicella	0.024582				g__37-13	0.0278757				g__27F-1492R	0.0117677	g__Candidatus_Uhrbacteria	0.0915714
g__Nannocystaceae	0.025918				g__Ahniella	0.00687853				g__JTB23	0.012272	g__Solirubrobacter	0.108694
g__Sporichthya	0.0446475				g__Paenibacillus	0.0440169				g__Aquicella	0.00511331	g__NS11-12_marine_group	0.109714
g__DEV008	0.0180328				g__Methyloligellaceae	0.045791				g__Candidatus_Solibacter	0.0366034	g__Edaphobaculum	0.106795
g__WWH38	0.0206721				g__Nannocystis	0.0312034				g__YC-ZSS-LKJ147	0.046728	g__Berkelbacteria	0.108694
g__Candidatus_Alysiosphaera	0.0375				g__Longispora	0.0240932				g__Kribbella	0.0304334	g__Candidatus_Moranbacteria	0.0998571
					g__WX65	0.0437034				g__Ensifer	0.0456884	g__JTB23	0.0957273
					g__Rhodothermaceae	0.0368446				g__cvE6	0.0130482	g__Aquicella	0.0997273
					g__mle1-27	0.0362429				g__Subgroup_17	0.018779	g__Subgroup_17	0.112098
					g__Chryseobacterium	0.0469605				g__Actinopolymorpha	0.00309632	g__27F-1492R	0.0997273
					g__Arachidicoccus	0.0371582				g__GWA2-38-13b	0.00693484	g__Pajaroellobacter	0.123227
										g__DS-100	0.0376799	g__Nonomuraea	0.0998571
										g__WPS-2	0.0192833	g__WPS-2	0.109714
										g__Microvirga	0.0454363	g__Arachidicoccus	0.109714
										g__Abditibacterium	0.0430142	g__Limibaculum	0.0957273
										g__Rubellimicrobium	0.0105071	g__WS2	0.108694
										g__Skermanella	0.042762	g__Puia	0.111459
										g__Ga0077536	0.0170142	g__Candidatus_Magasanikbacteria	0.112098
										g__Planctomicrobium	0.0154278	g__Planctomicrobium	0.108694
										g__Parviterribacter	0.0185269	g__Microvirga	0.109714
										g__CL500-29_marine_group	0.0482833	g__Ga0077536	0.0998571
										g__Methylobacillus	0.0469802	g__Rhodocytophaga	0.121933
										g__Truepera	0.0355581	g__TM7	0.108694
										g__TM7	0.0164448	g__Methylobacillus	0.117894
										g__Subgroup_22	0.0360538	g__Rubellimicrobium	0.0997273
										g__Crocinitomix	0.0280312	g__Burkholderia-Caballeronia-Paraburkholderia	0.121933
										g__Gryllotalpicola	0.0156799	g__Skermanella	0.12213
										g__I-8	0.00743909	g__Rhodovastum	0.117894
										g__Lautropia	0.00435694	g__37-13	0.132386
										g__Rhodopseudomonas	0.0410963	g__Rhodoferax	0.108694
										g__Puia	0.0326034	g__Fimbriiglobus	0.12213
										g__TX1A-33	0.0312181	g__FFCH16767	0.11482
										g__vadinHA49	0.0398074
										g__Longispora	0.0241388
										g__Paenibacillus	0.0437989
										g__Acetobacter	0.0143796
										g__Eel-36e1D6	0.0190312
										g__PeM15	0.0341615
										g__Subgroup_15	0.0480312
