# Supplementary material for: Effects of Water and Nitrogen on Growth, Rhizosphere Environment, and Microbial Community of Sophora alopecuroides: Their Interrelationship
Source: Plants (Basel). 2024 Jul 18;13(14):1970. doi: 10.3390/plants13141970 (PMC11281131; doi:10.3390/plants13141970)
Supplement: Supplementary file 1 [file plants-13-01970-s001.zip › Supplementary Files/Table S7.xlsx]

## Sheet: Sheet1
Table S7 Significantly different fungal genera (p < 0.05) between the groups.
N1W3 vs N1W1		N1W3 vs N1W2		common between N1W3 vs N1W1 and N1W3 vs N1W2	N2W3 vs N2W1		N2W3 vs N2W2		common between N2W3 vs N2W1 and N2W3 vs N2W2	N3W3 vs N3W1		N3W3 vs N3W2		common between N3W3 vs N3W1 and N3W3 vs N3W2
taxonname	pvalue	taxonname	pvalue	taxonname	taxonname	pvalue	taxonname	pvalue	taxonname	taxonname	pvalue	taxonname	pvalue	taxonname
g__Pseudeurotium	0.00849265	g__Pseudeurotium	0.00402985	g__Pseudeurotium	g__Sporormiaceae_gen_Incertae_sedis	0.000682119	g__Pseudeurotium	0.000658065	g__Sporormiaceae_gen_Incertae_sedis	g__Talaromyces	0.0181037	g__Pseudeurotium	0.0209925	g__Penicillium
g__Talaromyces	0.0439118	g__Humicola	0.00080597	g__Talaromyces	g__Candida	0.00886755	g__Sporormiaceae_gen_Incertae_sedis	0	g__Candida	g__Penicillium	0.00487407	g__Leucoagaricus	0.00144776	g__Fusarium
g__Penicillium	0.00926471	g__Fusarium	0.0112836	g__Penicillium	g__Neobulgaria	0.0381987	g__Penicillium	0.0422	g__Neobulgaria	g__Fusarium	0.0315556	g__Neobulgaria	0.0217164	g__Leucoagaricus
g__Sporormiaceae_gen_Incertae_sedis	0.000772059	g__Sporormiaceae_gen_Incertae_sedis	0	g__Sporormiaceae_gen_Incertae_sedis	g__Plectosphaerella	0.0122781	g__Talaromyces	0.00460645	g__Plectosphaerella	g__Aspergillus	0.0308593	g__Fusarium	0.0325522	g__Pseudothielavia
g__Pseudothielavia	0.0339559	g__Pseudogymnoascus	0.00483582	g__Fusarium	g__Zopfiella	0.0272848	g__Pseudothielavia	0.0263161	g__Zopfiella	g__Leucoagaricus	0.000696296	g__Pseudogymnoascus	0.00651493	g__Pseudeurotium
g__Fusarium	0.0247059	g__Neobulgaria	0.0330448	g__Aspergillus	g__Thanatephorus	0.0197815	g__Candida	0.0177677	g__Thanatephorus	g__Pseudothielavia	0.0188	g__Candida	0.0130299	g__Trichoderma
g__Aspergillus	0.0193015	g__Rozellomycota_gen_Incertae_sedis	0.0104776	g__Neobulgaria	g__Solicoccozyma	0.00204636	g__Aspergillus	0.00394839	g__Xylariales_gen_Incertae_sedis	g__Pseudeurotium	0.00278519	g__Penicillium	0.0195448	g__Torula
g__Neobulgaria	0.0301029	g__Solicoccozyma	0.0153134	g__Trichoderma	g__Microascaceae_gen_Incertae_sedis	0	g__Trichoderma	0.0223742	g__Alternaria	g__Knufia	0.00417778	g__Pseudothielavia	0.0311045	g__Candida
g__Trichoderma	0.0355	g__Lectera	0.0306269	g__Pseudogymnoascus	g__Ascocoryne	0.0313775	g__Humicola	0.00263226	g__Rhizophlyctis	g__Trichoderma	0.0222815	g__Gymnostellatospora	0.0036194	g__Cephalotrichum
g__Pseudogymnoascus	0.0469412	g__Thanatephorus	0.00241791	g__Rozellomycota_gen_Incertae_sedis	g__Patinella	0.00409272	g__Torula	0.0250774	g__Didymella	g__Humicola	0	g__Plectosphaerella	0.0188209	g__Plectosphaerella
g__Knufia	0.0123529	g__Botryotrichum	0.0233731	g__Patinella	g__Xylariales_gen_Incertae_sedis	0.0498411	g__Plectosphaerella	0.00197419	g__Kernia	g__Torula	0.0125333	g__Patinella	0.0253358	g__Lecanicillium
g__Torula	0.0393456	g__Alternaria	0.0354627	g__Alternaria	g__Hypocreales_gen_Incertae_sedis	0.00682119	g__Neobulgaria	0.00855484	g__Hormiactis	g__Candida	0.0446963	g__Trichoderma	0.0457015	g__Psathyrella
g__Plectosphaerella	0.00308824	g__Cladosporium	0.0080597	g__Lectera	g__Alternaria	0.0129603	g__Psathyrella	0.0480968	g__Humicola	g__Microascaceae_gen_Incertae_sedis	0.0258296	g__Zopfiella	0.00434328	g__Oidiodendron
g__Rozellomycota_gen_Incertae_sedis	0.00463235	g__Patinella	0.0169254	g__Thanatephorus	g__Rhizophlyctis	0.00613907	g__Rozellomycota_gen_Incertae_sedis	0.0323935	g__Coniochaeta	g__Rozellomycota_gen_Incertae_sedis	0.0139259	g__Thanatephorus	0.00217164	g__Acremonium
g__Patinella	0.0108088	g__Mortierella	0.00886567	g__Acremonium	g__Rhizophagus	0.0320596	g__Lectera	0.0204	g__Paraphoma	g__Cladosporium	0.0287407	g__Psathyrella	0.00579104	g__Trichomonascus
g__Alternaria	0.00386029	g__Albifimbria	0.0475522	g__Albifimbria	g__Didymella	0.00545695	g__Cephalotrichum	0.0441484	g__Psathyrella	g__Geomyces	0.0201926	g__Cephalotrichum	0.0224403	g__Branch06_gen_Incertae_sedis
g__Melanconiella	0.0254779	g__Setophoma	0.0290149	g__Emericellopsis	g__Kernia	0.00818543	g__Zopfiella	0.0276323	g__Neosetophoma	g__Cephalotrichum	0.0322519	g__Torula	0.0231642	g__Neobulgaria
g__Lectera	0.00154412	g__Didymella	0.0370746	g__Didymella	g__Hormiactis	0.0231921	g__Thanatephorus	0.00131613	g__Acremonium	g__Plectosphaerella	0.00696296	g__Alternaria	0.0115821	g__Clonostachys
g__Thanatephorus	0	g__Clonostachys	0.00322388	g__Lecanicillium	g__Schizothecium	0.0368344	g__Mortierella	0.0197419	g__Rhizophydiales_gen_Incertae_sedis	g__Lecanicillium	0.00974815	g__Lecanicillium	0.0101343	g__Neosetophoma
g__Acremonium	0.0423676	g__Acremonium	0.00644776	g__Setophoma	g__Humicola	0.0184172	g__Rhodotorula	0.0164516	g__Rozellomycota_gen_Incertae_sedis	g__Rhodotorula	0.0104444	g__Xylariales_gen_Incertae_sedis	0.0318284	g__Arcuadendron
g__Albifimbria	0.0115809	g__Tausonia	0.0225672	g__Sarocladium	g__Coniochaeta	0.0225099	g__Acremonium	0.0369935	g__Ceratobasidium	g__Tausonia	0.0167111	g__Spizellomycetales_gen_Incertae_sedis	0	g__Saitozyma
g__Rhizophagus	0.0100368	g__Fusidium	0.0120896	g__Gymnostellatospora	g__Preussia	0.0136424	g__Alternaria	0.0474387	g__Lindtneria	g__Psathyrella	0.00348148	g__Branch06_gen_Incertae_sedis	0.00723881	g__Sporothrix
g__Emericellopsis	0.0378015	g__Paraphoma	0.00967164	g__Coniochaeta	g__Paraphoma	0.034106	g__Rhizophlyctis	0.0118452	g__Clitopilus	g__Oidiodendron	0.0411333	g__Oidiodendron	0.00868657	g__Eremomycetaceae_gen_Incertae_sedis
g__Didymella	0.00617647	g__Penicillium	0.0314328	g__Filobasidium	g__Chaetomium	0.0238742	g__Pseudohamigera	0.0342903	g__Funneliformis	g__Acremonium	0.0251333	g__Sarocladium	0.0332761
g__Pseudohamigera	0.0169853	g__Linnemannia	0.0161194	g__Clonostachys	g__Psathyrella	0.0156887	g__Simplicillium	0.0363355	g__Rhodotorula	g__Trichomonascus	0.0174074	g__Acremonium	0.0267836
g__Chaetomium	0.0385735	g__Filobasidium	0.0394925	g__Halosphaeriaceae_gen_Incertae_sedis	g__Calcarisporiella	0.0177351	g__Kernia	0.0171097	g__Cladorrhinum	g__Branch06_gen_Incertae_sedis	0.00557037	g__Linnemannia	0.0370373
g__Lecanicillium	0.0223897	g__Cephalotrichum	0.0499701	g__Cystofilobasidium	g__Sarocladium	0.0163709	g__Clitopilus	0.00987097	g__Papiliotrema	g__Clitopilus	0.0367259	g__Mortierella	0.0420821
g__Setophoma	0.00694853	g__Gymnostellatospora	0.00564179	g__Tetracladium	g__Stolonocarpus	0.0109139	g__Fusidium	0.00329032	g__Chrysosporium	g__Albifimbria	0.00626667	g__Clonostachys	0.0152015
g__Microascaceae_gen_Incertae_sedis	0.0162132	g__Kernia	0.00161194		g__Neosetophoma	0.0190993	g__Didymella	0.00526452		g__Vishniacozyma	0.0353333	g__Udeniomyces	0.0144776
g__Sarocladium	0.0277868	g__Sarocladium	0.0128955		g__Meliniomyces	0.0034106	g__Albifimbria	0.010529		g__Neobulgaria	0.0146222	g__Setophoma	0.00506716
g__Gymnostellatospora	0.030875	g__Talaromyces	0.0201493		g__Acremonium	0.043702	g__Xylariales_gen_Incertae_sedis	0.00723871		g__Clonostachys	0.0265259	g__Paraphoma	0.0108582
g__Coniochaeta	0.013125	g__Neosetophoma	0.0145075		g__Vishniacozyma	0.0422914	g__Coniochaeta	0.0138194		g__Scytalidium	0.00905185	g__Neosetophoma	0.0137537
g__Filobasidium	0.00772059	g__Aspergillus	0.0185373		g__Peziza	0.0218278	g__Emericellopsis	0.0131613		g__Lasionectria	0.0229778	g__Trichomonascus	0.0238881
g__Chloridium	0.0415956	g__Erysiphe	0.0411045		g__Rhizophydiales_gen_Incertae_sedis	0.00272848	g__Oidiodendron	0.0428581		g__Echria	0.0208889	g__Arcuadendron	0.0260597
g__Doratomyces	0.0461691	g__Vishniacozyma	0.0209552		g__Stagonosporopsis	0.017053	g__Echria	0.0389677		g__Fusidium	0.0153185	g__Filobasidium	0.0413582
g__Dactylonectria	0.0216176	g__Schizothecium	0.0443284		g__Erysiphe	0.0375166	g__Hormiactis	0.0396258		g__GS11_gen_Incertae_sedis	0.00208889	g__Peziza	0.018097
g__GS11_gen_Incertae_sedis	0.0331838	g__Peziza	0.0491642		g__Naganishia	0.0484768	g__Filobasidium	0.0092129		g__Ovatospora	0.00835556	g__Thyrostroma	0.00289552
g__Clonostachys	0.0185294	g__Naganishia	0.027403		g__Rozellomycota_gen_Incertae_sedis	0.00136424	g__Paraphoma	0.00658065		g__Neosetophoma	0.00765926	g__Xanthothecium	0.012306
g__Zopfiella	0.0177574	g__Cystofilobasidium	0.025791		g__Monosporascus	0.0150066	g__Papiliotrema	0.0454645		g__Rhizophagus	0.011837	g__Dactylonectria	0.0246119
g__Halosphaeriaceae_gen_Incertae_sedis	0.00231618	g__Coniochaeta	0.0217612		g__Ceratobasidium	0.0306954	g__Scedosporium	0.0236903		g__Rhizophlyctis	0.0280444	g__Leucosphaerina	0.00796269
g__Amplistromataceae_gen_Incertae_sedis	0.0493015	g__Mortierellaceae_gen_Incertae_sedis	0.0386866		g__Cephalotheca	0.00954967	g__Neosetophoma	0.00592258		g__Arcuadendron	0.0111407	g__Leucothecium	0.0377612
g__Colletotrichum	0.00540441	g__Monosporascus	0.0338507		g__Lindtneria	0.0347881	g__Amplistromataceae_gen_Incertae_sedis	0.0461226		g__Saitozyma	0.029437	g__Halosphaeriaceae_gen_Incertae_sedis	0.0303806
g__Saitozyma	0.0362721	g__Tetracladium	0.026597		g__Clitopilus	0.0259205	g__Ovatospora	0.0330516		g__Oliveonia	0.0236741	g__Acrocalymma	0.0173731
g__Enterocarpus	0.0431397	g__Rhodotorula	0.0459403		g__Coprinellus	0.0211457	g__Rhizophydiales_gen_Incertae_sedis	0.0144774		g__Paecilomyces	0.0215852	g__Stachybotrys	0.0275075
g__Coprinopsis	0.0154412	g__Rhizophydiales_gen_Incertae_sedis	0.0241791		g__Pyrenochaetopsis	0.0327417	g__Thyrostroma	0.0210581		g__Coprinopsis	0.0360296	g__Umbelopsis	0.0202687
g__Pyrenochaetopsis	0.0231618	g__Articulospora	0.0402985		g__Funneliformis	0.0245563	g__Saitozyma	0.0217161		g__Papiliotrema	0.0389778	g__Glomeraceae_gen_Incertae_sedis	0.000723881
g__Sugiyamaella	0.0293309	g__Conocybe	0.0435224		g__Rhodotorula	0.011596	g__Coprinopsis	0.0448065		g__Sporothrix	0.0132296	g__Abrothallus	0.0435299
g__Volutella	0.0200735	g__Bipolaris	0.0427164		g__Scheffersomyces	0.0143245	g__Mortierellaceae_gen_Incertae_sedis	0.0349484		g__Eremomycetaceae_gen_Incertae_sedis	0.0194963	g__Sporothrix	0.0296567
g__Cephalotheca	0.0138971	g__Lecanicillium	0.0322388		g__Stachybotrys	0.0279669	g__Cotylidia	0.0409419		g__Pseudeurotiaceae_gen_Incertae_sedis	0.040437	g__Eremomycetaceae_gen_Incertae_sedis	0.0348657
g__Cystofilobasidium	0.0146691	g__Epicoccum	0.00725373		g__Fusariella	0.0409272	g__Chrysosporium	0.0269742		g__Ceratobasidiaceae_gen_Incertae_sedis	0.0160148	g__Sugiyamaella	0.0363134
g__Pseudophialophora	0.0347279	g__Symmetrospora	0.0346567		g__Linnemannia	0.0266026	g__Phaeosphaeria	0.0157935				g__Echinoderma	0.0166493
g__Exophiala	0.0208456	g__Emericellopsis	0.0249851		g__Cladorrhinum	0.0388808	g__Lindtneria	0.0151355				g__Saitozyma	0.0471791
g__Glomeraceae_gen_Incertae_sedis	0.0316471	g__Halosphaeriaceae_gen_Incertae_sedis	0.0137015		g__Podospora	0.0491589	g__Epicoccum	0.0289484				g__Thelebolus	0.0449776
g__Rhizophlyctis	0.0285588	g__Ceratobasidium	0.0378806		g__Papiliotrema	0.00477483	g__Cystofilobasidium	0.0190839				g__Pyrenochaetopsis	0.0355896
g__Tetracladium	0.0239338	g__Umbelopsis	0.0483582		g__Chrysosporium	0.0477947	g__Cladorrhinum	0.0383097				g__Conlarium	0.0406343
g__Coniosporium	0.0270147	g__Alfaria	0.0362687		g__Glomeraceae_gen_Incertae_sedis	0.0354702	g__Sagenomella	0.0493871				g__Leucocoprinus	0.0493731
g__Membranomyces	0.0477132	g__Murispora	0.0298209		g__Enterocarpus	0.0293311	g__Ascobolus	0.0230323				g__GS13_gen_Incertae_sedis	0.00941045
		g__Ampelomyces	0.0467463		g__Halosphaeriaceae_gen_Incertae_sedis	0.0443841	g__Microascales_gen_Incertae_sedis	0.0376516				g__Spiromyces	0.042806
		g__Phaeosphaeriaceae_gen_Incertae_sedis	0.0193433		g__Conocybe	0.0464305	g__Symmetrospora	0.0111871				g__Lasionectriopsis	0.0384851
		g__Polytolypa	0.0177313		g__Polytolypa	0.0102318	g__Ceratobasidium	0.0402839				g__Microdochium	0.039209
		g__Mortierellales_gen_Incertae_sedis	0.0419104		g__Scytalidium	0.0252384	g__Funneliformis	0.00789677				g__Thermomyces	0.0282313
		g__Trichoderma	0.0451343		g__Leptosphaeria	0.0300132	g__Leucocoprinus	0.0184258				g__Acaulium	0.0486493
		g__Erythrobasidium	0.028209		g__Sporothrix	0.0395629	g__Lobulomycetales_gen_Incertae_sedis	0.0282903				g__Volutella	0.0442537
					g__Phialemonium	0.0416093	g__Hydropisphaera	0.0467806
					g__Murispora	0.0334238	g__Ramicandelaber	0.0125032
					g__Rhizopus	0.0361523
					g__Ampelomyces	0.040245
					g__Melanospora	0.0457483
					g__Entoloma	0.0450662
