# Supplementary material for: Effects of Water and Nitrogen on Growth, Rhizosphere Environment, and Microbial Community of Sophora alopecuroides: Their Interrelationship
Source: Plants (Basel). 2024 Jul 18;13(14):1970. doi: 10.3390/plants13141970 (PMC11281131; doi:10.3390/plants13141970)
Supplement: Supplementary file 1 [file plants-13-01970-s001.zip › Supplementary Files/Table S8.xlsx]

## Sheet: Sheet1
Table S8 Bacterial biomarkers at the genus level in N1W3, N2W3, and N3W3 treatments.
16S	Biomarker_name	Log10_value	LDA_value	Pvalue
N1W3	d__Bacteria.p__Proteobacteria.c__Gammaproteobacteria.o__Burkholderiales.f__TRA3_20.g__TRA3_20	4.19808	3.61697	0.00497502
	d__Bacteria.p__Proteobacteria.c__Gammaproteobacteria.o__Burkholderiales.f__Nitrosomonadaceae.g__MND1	4.70342	4.18026	0.00327705
	d__Bacteria.p__Bacteroidota.c__Bacteroidia.o__Sphingobacteriales.f__env_OPS_17.g__env_OPS_17	3.43044	3.02727	0.00192174
	d__Bacteria.p__Chloroflexi.c__Anaerolineae.o__SBR1031.f__SBR1031.g__SBR1031	3.91503	3.43965	0.00231059
	d__Bacteria.p__Myxococcota.c__Polyangia.o__Haliangiales.f__Haliangiaceae.g__Haliangium	3.79092	3.30922	0.00444866
	d__Bacteria.p__Gemmatimonadota.c__S0134_terrestrial_group.o__S0134_terrestrial_group.f__S0134_terrestrial_group.g__S0134_terrestrial_group	4.40636	3.93717	0.00402448
N2W3	d__Bacteria.p__Acidobacteriota.c__Blastocatellia.o__Blastocatellales.f__Blastocatellaceae.g__Stenotrophobacter	3.46971	3.01973	0.0128263
	d__Bacteria.p__Acidobacteriota.c__Holophagae.o__Subgroup_7.f__Subgroup_7.g__Subgroup_7	3.76697	3.28044	0.00270858
	d__Bacteria.p__Bacteroidota.c__Bacteroidia.o__Chitinophagales.f__Chitinophagaceae.g__Flaviaesturariibacter	3.69393	3.29965	0.00496246
	d__Bacteria.p__Bacteroidota.c__Bacteroidia.o__Chitinophagales.f__Chitinophagaceae.g__Flavisolibacter	3.90504	3.47303	0.00606797
	d__Bacteria.p__Bacteroidota.c__Bacteroidia.o__Chitinophagales.f__Chitinophagaceae.g__Flavitalea	3.62002	3.19192	0.0044844
	d__Bacteria.p__Bacteroidota.c__Bacteroidia.o__Chitinophagales.f__Chitinophagaceae.g__Niastella	3.45443	3.1013	0.0335289
	d__Bacteria.p__Bacteroidota.c__Kapabacteria.o__Kapabacteriales.f__Kapabacteriales.g__Kapabacteriales	3.65652	3.21013	0.00407324
	d__Bacteria.p__Chloroflexi.c__Anaerolineae.o__SBR1031.f__A4b.g__A4b	3.66418	3.22241	0.00333045
	d__Bacteria.p__Myxococcota.c__Polyangia.o__Polyangiales.f__BIrii41.g__BIrii41	3.94201	3.58236	0.00185199
	d__Bacteria.p__Patescibacteria.c__Saccharimonadia.o__Saccharimonadales.f__LWQ8.g__LWQ8	4.05307	3.66792	0.00227314
	d__Bacteria.p__Proteobacteria.c__Gammaproteobacteria.o__Burkholderiales.f__Comamonadaceae.g__Caenimonas	3.57872	3.09921	0.00319851
	d__Bacteria.p__Proteobacteria.c__Gammaproteobacteria.o__Burkholderiales.f__Nitrosomonadaceae.g__Ellin6067	3.56032	3.10652	0.00385048
	d__Bacteria.p__Proteobacteria.c__Gammaproteobacteria.o__CCD24.f__CCD24.g__CCD24	3.90112	3.49242	0.00322448
	d__Bacteria.p__Proteobacteria.c__Gammaproteobacteria.o__Gammaproteobacteria_Incertae_Sedis.f__.g__Acidibacter	3.66816	3.22863	0.00294965
	d__Bacteria.p__Verrucomicrobiota.c__Verrucomicrobiae.o__Opitutales.f__Opitutaceae.g__Opitutus	4.00402	3.45348	0.0167476
N3W3	d__Bacteria.p__Bdellovibrionota.c__Bdellovibrionia.o__Bdellovibrionales.f__Bdellovibrionaceae.g__Bdellovibrio	3.44987	3.02755	0.00244645
	d__Bacteria.p__Bdellovibrionota.c__Oligoflexia.o__0319_6G20.f__0319_6G20.g__0319_6G20	3.49405	3.10399	0.00216429
	d__Bacteria.p__Chloroflexi.c__Dehalococcoidia.o__S085.f__S085.g__S085	4.11165	3.57015	0.00898697
	d__Bacteria.p__Chloroflexi.c__Dehalococcoidia.o__SAR202_clade.f__SAR202_clade.g__SAR202_clade	3.88193	3.50469	0.00672425
	d__Bacteria.p__Chloroflexi.c__JG30_KF_CM66.o__JG30_KF_CM66.f__JG30_KF_CM66.g__JG30_KF_CM66	3.69617	3.13255	0.0150018
	d__Bacteria.p__Chloroflexi.c__OLB14.o__OLB14.f__OLB14.g__OLB14	3.68105	3.20183	0.0263292
	d__Bacteria.p__Gemmatimonadota.c__BD2_11_terrestrial_group.o__BD2_11_terrestrial_group.f__BD2_11_terrestrial_group.g__BD2_11_terrestrial_group	3.95694	3.47648	0.00261122
	d__Bacteria.p__Methylomirabilota.c__Methylomirabilia.o__Rokubacteriales.f__Rokubacteriales.g__Rokubacteriales	4.0964	3.54915	0.010996
	d__Bacteria.p__Myxococcota.c__bacteriap25.o__bacteriap25.f__bacteriap25.g__bacteriap25	3.77788	3.22102	0.00994303
	d__Bacteria.p__Myxococcota.c__Myxococcia.o__Myxococcales.f__Myxococcaceae.g__P3OB_42	3.44987	3.07987	0.00558334
	d__Bacteria.p__Patescibacteria.c__Parcubacteria.o__Candidatus_Adlerbacteria.f__Candidatus_Adlerbacteria.g__Candidatus_Adlerbacteria	3.99121	3.66225	0.00750607
	d__Bacteria.p__Patescibacteria.c__Parcubacteria.o__Candidatus_Azambacteria.f__Candidatus_Azambacteria.g__Candidatus_Azambacteria	3.66418	3.31282	0.00385048
	d__Bacteria.p__Patescibacteria.c__Parcubacteria.o__Candidatus_Kaiserbacteria.f__Candidatus_Kaiserbacteria.g__Candidatus_Kaiserbacteria	4.34942	3.98085	0.00150714
	d__Bacteria.p__Patescibacteria.c__Parcubacteria.o__Parcubacteria.f__Parcubacteria.g__Parcubacteria	4.08669	3.76299	0.00226597
	d__Bacteria.p__Planctomycetota.c__OM190.o__OM190.f__OM190.g__OM190	3.60148	3.20944	0.00285546
	d__Bacteria.p__Planctomycetota.c__Phycisphaerae.o__Phycisphaerales.f__Phycisphaeraceae.g__SM1A02	3.74926	3.27964	0.0117411
	d__Bacteria.p__Proteobacteria.c__Alphaproteobacteria.o__Rhizobiales.f__Devosiaceae.g__Devosia	3.55418	3.09118	0.00509538
	d__Bacteria.p__Proteobacteria.c__Gammaproteobacteria.o__Burkholderiales.f__Nitrosomonadaceae.g__IS_44	3.61062	3.25128	0.00374357
	d__Bacteria.p__Proteobacteria.c__Gammaproteobacteria.o__Steroidobacterales.f__Woeseiaceae.g__Woeseia	3.54164	3.12833	0.0124384
	d__Bacteria.p__Proteobacteria.c__Gammaproteobacteria.o__Xanthomonadales.f__Rhodanobacteraceae.g__Rhodanobacter.s__Rhodanobacter_fulvus	3.31855	3.02281	0.00915565
	d__Bacteria.p__Verrucomicrobiota.c__Verrucomicrobiae.o__Opitutales.f__Opitutaceae.g__Lacunisphaera	3.95366	3.51084	0.00439556
