# Supplementary material for: Effects of Water and Nitrogen on Growth, Rhizosphere Environment, and Microbial Community of Sophora alopecuroides: Their Interrelationship
Source: Plants (Basel). 2024 Jul 18;13(14):1970. doi: 10.3390/plants13141970 (PMC11281131; doi:10.3390/plants13141970)
Supplement: Supplementary file 1 [file plants-13-01970-s001.zip › Supplementary Files/Table S9.xlsx]

## Sheet: Sheet1
Table S9 Fungal biomarkers at the genus level in N1W3, N2W3, and N3W3 treatments.
ITS	Biomarker_name	Log10_value	LDA_value	Pvalue
N1W3	k__Fungi.p__Ascomycota.c__Leotiomycetes.o__Thelebolales.f__Pseudeurotiaceae.g__Pseudeurotium	5.72914	5.35388	0.00161671
	k__Fungi.p__Glomeromycota.c__Glomeromycetes.o__Glomerales.f__Glomeraceae.g__Rhizophagus	3.64366	3.27855	0.00247655
	k__Fungi.p__Ascomycota.c__Leotiomycetes.o__Helotiales.f__Dermateaceae.g__Patinella	4.17187	3.80721	0.001439
	k__Fungi.p__Ascomycota.c__Leotiomycetes.o__Thelebolales.f__Pseudeurotiaceae.g__Pseudeurotium.s__Pseudeurotium_hygrophilum	5.72914	5.35481	0.00161671
	k__Fungi.p__Ascomycota.c__Leotiomycetes.o__Helotiales.f__Dermateaceae.g__Patinella.s__Patinella_hyalophaea	4.17187	3.82142	0.001439
	k__Fungi.p__Glomeromycota.c__Glomeromycetes.o__Glomerales.f__Glomeraceae.g__Rhizophagus.s__Rhizophagus_sp	3.63572	3.26954	0.0022
N2W3	k__Fungi.p__Ascomycota.c__Dothideomycetes.o__Pleosporales.f__Sporormiaceae.g__Sporormiaceae_gen_Incertae_sedis	5.27274	4.9023	0.00170368
	k__Fungi.p__Ascomycota.c__Sordariomycetes.o__Coniochaetales.f__Coniochaetaceae.g__Coniochaeta	3.38708	3.01115	0.00365208
	k__Fungi.p__Ascomycota.c__Sordariomycetes.o__Sordariales.f__Chaetomiaceae.g__Zopfiella.s__Zopfiella_lundqvistii	3.85463	3.51023	0.00194226
	k__Fungi.p__Chytridiomycota.c__Rhizophlyctidomycetes.o__Rhizophlyctidales.f__Rhizophlyctidaceae.g__Rhizophlyctis	3.74744	3.36432	0.00318056
	k__Fungi.p__Ascomycota.c__Dothideomycetes.o__Pleosporales.f__Sporormiaceae.g__Sporormiaceae_gen_Incertae_sedis.s__Sporormiaceae_sp	5.27274	4.91262	0.00170368
	k__Fungi.p__Ascomycota.c__Sordariomycetes.o__Coniochaetales.f__Coniochaetaceae.g__Coniochaeta.s__Coniochaeta_lignicola	3.38708	3.03186	0.00119677
	k__Fungi.p__Ascomycota.c__Sordariomycetes.o__Sordariales.f__Chaetomiaceae.g__Zopfiella	3.98298	3.60049	0.00234134
	k__Fungi.p__Chytridiomycota.c__Rhizophlyctidomycetes.o__Rhizophlyctidales.f__Rhizophlyctidaceae.g__Rhizophlyctis.s__Rhizophlyctis_sp	3.74744	3.3846	0.00318056
N3W3	k__Fungi.p__Chytridiomycota.c__Spizellomycetes.o__Spizellomycetales.f__Spizellomycetales_fam_Incertae_sedis.g__Spizellomycetales_gen_Incertae_sedis	3.63351	3.28158	0.0338407
	k__Fungi.p__Ascomycota.c__Sordariomycetes.o__Branch06.f__Branch06_fam_Incertae_sedis.g__Branch06_gen_Incertae_sedis	3.57543	3.22856	0.0134182
	k__Fungi.p__Basidiomycota.c__Agaricomycetes.o__Agaricales.f__Agaricaceae.g__Leucoagaricus	4.67864	4.34444	0.0026001
	k__Fungi.p__Ascomycota.c__Leotiomycetes.o__Thelebolales.f__Pseudeurotiaceae.g__Gymnostellatospora.s__Gymnostellatospora_japonica	4.08456	3.73709	0.00136118
	k__Fungi.p__Ascomycota.c__Leotiomycetes.o__Helotiales.f__Myxotrichaceae.g__Oidiodendron	3.56163	3.20927	0.00274181
	k__Fungi.p__Ascomycota.c__Sordariomycetes.o__Branch06.f__Branch06_fam_Incertae_sedis.g__Branch06_gen_Incertae_sedis.s__Branch06_sp	3.57543	3.20713	0.0134182
	k__Fungi.p__Ascomycota.c__Sordariomycetes.o__Hypocreales.f__Cordycipitaceae.g__Lecanicillium	3.6755	3.3122	0.00181431
	k__Fungi.p__Ascomycota.c__Leotiomycetes.o__Thelebolales.f__Pseudeurotiaceae.g__Gymnostellatospora	4.08456	3.75311	0.00136118
	k__Fungi.p__Ascomycota.c__Sordariomycetes.o__Hypocreales.f__Cordycipitaceae.g__Lecanicillium.s__Lecanicillium_saksenae	3.66252	3.29668	0.00436743
	k__Fungi.p__Basidiomycota.c__Agaricomycetes.o__Agaricales.f__Agaricaceae.g__Leucoagaricus.s__Leucoagaricus_barssii	4.67824	4.32576	0.00780753
	k__Fungi.p__Chytridiomycota.c__Spizellomycetes.o__Spizellomycetales.f__Spizellomycetales_fam_Incertae_sedis.g__Spizellomycetales_gen_Incertae_sedis.s__Spizellomycetales_sp	3.63351	3.28013	0.0338407
